# Supplementary material for: Active maintenance of proton motive force mediates starvation-induced bacterial antibiotic tolerance in Escherichia coli
Source: Commun Biol. 2021 Sep 14;4:1068. doi: 10.1038/s42003-021-02612-1 (PMC8440630; doi:10.1038/s42003-021-02612-1)
Supplement: Supplementary file 4 — Supplementary Data 1 [file 42003_2021_2612_MOESM4_ESM.xlsx]

## Sheet: Sheet1
Supplementary Data 1: 62 shortlisted genes whose expression level was found to be up-regulated by three folds or more in RNA-Seq upon starvation for 24hrs.
Gene	Fold-up-regulated*	Gene product
emrY1	340.191	multidrug resistance efflux pump protein Y
uidC1	339.258	outer membrane porin protein UidC
hisJ1	181.394	histidine ABC transporter periplasmic binding protein
mglB1	151.157	D-galactose ABC transporter periplasmic binding protein
eamB1	120.766	cysteine/O-acetylserine efflux protein
mglA1	116.622	D-galactose ABC transporter ATP binding subunit
ugpB1	110.703	sn-glycerol 3-phosphate ABC transporter periplasmic binding protein
ypjA1	98.6413	adhesin-like autotransporter YpjA
fhuA1	97.6373	ferrichrome outer membrane transporter
ymgF1	81.538	inner membrane protein YmgF
mdtK1	80.3458	multidrug resistance protein, MATE family
cirA1	71.1115	iron-catecholate outer membrane transporter CirA
bhsA1	68.7048	DUF1471 domain-containing multiple stress resistance outer membrane protein BhsA
yabL1	61.8315	thiamine ABC transporter periplasmic binding protein
mtr1	47.1005	tryptophan-specific transport protein
livK1	37.185	L-leucine ABC transporter periplasmic binding protein
osmF1	34.4028	glycine betaine ABC transporter periplasmic binding protein OsmF
gntP1	26.4631	fructuronate transporter
adeQ1	22.8867	adenine transporter
cusA1	10.3137	Cu(I)/Ag(I) efflux system membrane protein CusA
mdfA1	5.10348	MFS transporter, multidrug/chloramphenicol efflux transport protein
mdtH1	4.2749	MFS transporter, DHA1 family, multidrug resistance protein
aaeB1	3.2852	p-hydroxybenzoic acid efflux pump subunit AaeB
mqsA2	153.883	HTH-type transcriptional regulator / antitoxin for MqsR toxin
relE2	47.947	mRNA interferase toxin RelE
rmf2	44.1836	ribosome modulation factor
glcC2	38.8365	DNA-binding transcriptional dual regulator GlcC
cueR2	36.4956	DNA-binding transcriptional dual regulator GlcC
yhaV2	27.5888	ribosome-dependent mRNA interferase toxin YhaV
hcaR2	27.4688	DNA-binding transcriptional dual regulator HcaR
rcdA2	26.2503	DNA-binding transcriptional regulator RcdA
higB2	24.1037	ribosome-dependent mRNA interferase toxin HigB
mazF2	18.7045	mRNA interferase toxin MazF
puuR2	10.415	HTH-type transcriptional regulator, repressor for puuD
pspC3	496.958	phage shock protein C
cpxP3	432.073	envelope stress response gene
pspA3	234.369	phage shock protein A
rcsA3	99.4604	envelope stress response gene
osmY3	97.1613	periplasmic chaperone OsmY
spy3	68.7868	ATP-independent periphasmic chaperone
pspE3	16.937	phage shock protein E
hspQ3	7.27759	heat shock protein HspQ
ecpD3	4.5354	chaperone protein EcpD
pspF3	3.1236	phage shock protein F
dinJ4	254.632	DNA-damage-inducible protein J
recN4	59.5864	DNA repair protein RecN (Recombination protein N)
umuD4	53.0191	DNA polymerase V
cspD4	42.1471	DNA replication inhibitor CspD
recA4	34.149	DNA recombination/repair protein RecA
umuC4	25.3232	DNA polymerase V
rpoE4	19.2765	RNA polymerase sigma-70 factor, ECF subfamily
sbmC4	15.7331	DNA gyrase inhibitor
rpoD4	5.98553	RNA polymerase primary sigma factor
rpoH4	4.39152	RNA polymerase sigma-32 factor
dinB4	3.59245	DNA polymerase IV
uspB5	47.8849	universal stress protein B
hipA5	31.8663	serine/threonine-protein kinase toxin HipA, related with tolerance formation
yjbJ5	29.5026	stress response protein YjbJ
cstA5	10.6981	carbon starvation protein
uspD5	7.30711	universal stress protein D
dps5	5.0453	starvation-inducible DNA-binding protein
rspA5	3.33526	starvation sensing protein RspA
*Fold difference in expression level of the test genes in E. coli population which had been starved for 24hrs, with exponentially growing population of identical cell density as control.
1 Efflux and membrane protein genes
2 Transcriptional regulator genes
3 Envelope stress and chaperone genes
4 DNA repair genes
5 Starvation stress sensing genes
