# Supplementary material for: Active maintenance of proton motive force mediates starvation-induced bacterial antibiotic tolerance in Escherichia coli
Source: Commun Biol. 2021 Sep 14;4:1068. doi: 10.1038/s42003-021-02612-1 (PMC8440630; doi:10.1038/s42003-021-02612-1)
Supplement: Supplementary file 5 — Supplementary Data 2 [file 42003_2021_2612_MOESM5_ESM.xlsx]

## Sheet: Fig 1
Fig 1a
Time=0hr					Time=4hr					Time=24hr
	CFU/mL	average	standard deviation			CFU/mL	average	standard deviation			CFU/mL	average	standard deviation
WT	64000000	5.96667e+07	4.04145e+06		WT	45000000	46000000	1000000		WT	35000000	3.83333e+07	3.51188e+06
	56000000					46000000					38000000
	59000000					47000000					42000000
ΔpspA	49000000	4.93333e+07	1.52753e+06		ΔpspA	45000000	4.63333e+07	1.52753e+06		ΔpspA	20000000	26000000	5.56776e+06
	48000000					46000000					27000000
	51000000					48000000					31000000
WT+AMP	64000000	5.96667e+07	4.04145e+06		WT+AMP	36000000	38000000	2000000		WT+AMP	20000000	24000000	4000000
	56000000					38000000					24000000
	59000000					40000000					28000000
ΔpspA+AMP	49000000	4.93333e+07	1.52753e+06		ΔpspA+AMP	25000000	27000000	2.64575e+06		ΔpspA+AMP	10000000	12000000	2.64575e+06
	48000000					26000000					11000000
	51000000					30000000					15000000
Time=48hr					Time=96hr					Time=144hr
	CFU/mL	average	standard deviation			CFU/mL	average	standard deviation			CFU/mL	average	standard deviation
WT	28000000	3.26667e+07	6.4291e+06		WT	29000000	3.16667e+07	2.51661e+06		WT	20000000	2.46667e+07	4.16333e+06
	30000000					32000000					26000000
	40000000					34000000					28000000
ΔpspA	17000000	20000000	4.3589e+06		ΔpspA	8000000	1.23333e+07	5.1316e+06		ΔpspA	6900000	7.33333e+06	378594
	18000000					11000000					7500000
	25000000					18000000					7600000
WT+AMP	17000000	1.93333e+07	3.21455e+06		WT+AMP	5100000	5800000	964365		WT+AMP	3600000	3.86667e+06	230940
	18000000					5400000					4000000
	23000000					6900000					4000000
ΔpspA+AMP	5000000	6000000	1000000		ΔpspA+AMP	740000	770000	30000		ΔpspA+AMP	280000	343333	70946
	6000000					770000					330000
	7000000					800000					420000
Fig 1b
	WT			ΔpspA
survival(%)	18	15.3846	14.2857	4.05797	4.4	5.52632
average	15.8901			4.66143
standard deviation	1.90804			0.768289
Fig 1c
				average	standard deviation
log	1	1	1	1	0
starvation	9.34	10.98	11.45	10.59	1.10775

## Sheet: Fig 2
Fig 2a
	Flurescence			average	standard deviation
WT	0.109	0.085	0.096	0.0966667	0.0120139
ΔpspA	0.071	0.084	0.066	0.0736667	0.00929157
WT+colistin	2.81	2.898	2.758	2.822	0.0707672
ΔpspA+colistin	2.605	2.76	2.57	2.645	0.101119
Fig 2b
group fluorescence time(min)	WT					WT+V					ΔpspA					ΔpspA+V
0	10186	8836	10027	10713	11633	19209	20344	19612	20240	19079	12648	9506	11009	11457	12107	19316	20479	17961	19752	20171
	9431	9315	9367	10847	10507	19336	20970	18729	20309	18189	13337	9425	9852	11616	11252	17967	19330	18938	19870	19946
	8830	7827	9296	10084	11163	18280	19284	18961	19202	18101	12581	8874	10514	10956	11163	17987	20423	17815	19520	19679
	8929	8488	9059	10201	10738	18334	20087	18834	18309	17410	12289	8973	9496	10445	10963	18287	18932	18189	19309	19044
	8877	8055	8783	9972	10398	17722	18193	18008	17984	17279	12107	9015	10015	10308	11506	17608	19256	18356	19714	19426
	8768	8552	8395	10405	10110	17697	17142	17025	17611	17580	11837	8940	9679	10428	11304	16720	18990	16497	19203	19140
	9338	7537	8283	9456	10468	16255	17519	16990	17342	17012	10829	8772	9418	9605	10627	16661	19908	17159	18728	18622
	9165	7690	8522	8644	9379	16107	16855	15924	15985	16426	11838	8741	9240	9621	11206	16799	18211	17293	19003	18573
	9391	7886	8330	8721	9653	16057	16747	15700	16352	15607	11123	9073	9291	9862	11134	16502	18399	16519	18947	18023
	7661	7363	8233	9441	10187	15675	15608	14494	15418	16482	10950	8892	8984	9996	10329	15253	18216	16854	17970	17889
	7932	7350	8308	9137	10000	15208	14973	14837	15199	15997	11622	8397	9403	9500	10049	15536	17073	16005	16962	18078
	7837	7319	7940	9132	9554	14433	14727	13995	14803	14991	10302	8470	9558	9439	10338	14467	16487	15407	17359	16872
	7858	7636	7678	8476	8852	15097	13810	13319	14293	14589	10988	8298	8236	8838	11169	14970	15872	14907	17429	17084
	7461	6988	7979	7710	9747	14249	14116	13849	13136	14847	10844	8106	9239	9304	10324	13842	15390	15139	17344	15816
	8278	7291	7602	8215	8716	14453	14928	13414	13836	14276	10301	8209	9163	9237	9536	12858	15298	14033	15952	15964
	7406	6993	7674	8447	9310	14369	14071	13093	13435	13118	10762	8527	8949	9239	9900	13579	14640	13703	16592	15806
	8617	6618	7672	8270	8783	13385	13838	12867	13591	13314	11017	8413	8605	9370	10402	13660	14526	13055	15691	15433
	8729	6732	7061	7850	8454	13153	12289	12318	12703	13259	10568	8408	8593	9359	9840	12489	13629	13122	15142	14305
	8744	7068	7303	8066	8118	12192	12710	12023	12023	12442	9913	7807	8337	9309	9364	13228	13532	13155	15058	14973
	9586	6973	6557	9030	8562	11782	11555	11765	12288	12303	10292	8376	8031	8529	9828	11957	13794	12579	15279	14315
	9413	6487	7501	9092	8289	11892	11779	11938	11871	11590	9766	7957	8428	8701	9470	10831	12528	12671	13788	13656
	8817	6394	6669	7987	8516	11488	12379	12271	11379	11543	9936	7396	8729	8575	8880	11649	13141	12445	13681	13062
	9865	6270	6942	7635	8190	11357	11755	11112	11550	11093	9301	7914	8785	8310	9722	11808	12280	12001	14251	13701
10	8388	6084	6459	7967	8279	11645	11721	11060	11026	11465	10178	7519	8452	8038	8714	11567	12112	12079	12788	12604
Fig 2c
group fluorescence time(min)	WT					ΔpspA					WT+V				ΔpspA+V
0	7292	6287	7434	6910	7174	12105	11667	12227	13025	12207	21200	22865	23848	27151	34365	33771	35735	34672	37996
	7084	6405	7892	5883	6635	11587	12928	11963	12027	12326	19848	22750	22700	27368	33794	35435	35461	35951	39833
	7032	6413	8189	6481	9501	11877	11991	12066	12110	12642	20841	23390	23889	27913	36903	34799	36140	34836	39897
	6060	5758	6924	6515	6989	11419	11696	11497	12442	12782	20540	23150	24253	27194	37390	36002	35548	37178	42499
	6982	6050	7508	6422	6643	11763	11066	11368	12042	11927	20981	22152	24887	27545	35416	35370	36796	36083	41879
	6681	6008	6807	6370	6452	12209	10984	11401	11791	11802	21113	23161	25792	28115	35963	35676	36569	35597	44065
	7214	5571	7368	6493	5737	11443	11086	11424	12181	11770	20394	22614	24868	28330	35541	35395	37583	35429	42141
	7073	5520	7453	5785	6932	11570	10920	11632	12490	12606	19389	22904	23388	27962	36831	34478	36330	35905	43367
	6574	6104	7568	5802	6168	10670	11782	11497	11079	11939	19526	22408	24758	26142	34746	36319	35420	35183	42175
	6414	5946	7189	6177	5699	11501	10972	11513	12473	12225	20138	22143	25435	25713	34962	33325	36114	35572	41619
	6606	5353	7456	6128	5536	11095	11529	10890	11727	12408	18388	21379	23715	26717	34937	33582	36528	34317	38957
	6054	5535	7368	5761	6293	11019	11203	11176	11435	12073	19002	20586	23119	25334	34201	34194	36257	34275	38820
	6381	5619	7323	5694	6022	10737	10945	11880	11038	12114	17435	20155	21569	25614	33090	32906	34592	33857	36786
	6321	5485	7601	6238	6182	11267	11096	11201	10682	11184	18072	19729	21587	24057	32360	33857	34997	33880	35583
	5896	5315	6848	5396	6675	10857	10561	10291	11096	12019	16970	19490	20584	23877	31979	32226	33635	33221	34728
	6776	5355	7341	5823	6410	11159	11106	10159	11319	11494	16152	19449	20863	23620	32221	31598	34526	32107	35455
	6609	5477	7427	6058	6953	11431	10480	10374	11232	11671	15432	18801	20619	24224	29834	31687	33363	31812	34024
	6003	5781	7225	5824	6830	10851	11254	10439	11155	11742	16305	17386	20892	22798	29266	32115	33040	30502	33677
	6217	5412	7203	5836	6396	11337	11013	10434	10813	10833	14753	18077	19993	22805	28837	31229	33801	29508	32456
	6215	5317	6956	5199	5822	10658	10740	10541	11165	11724	13807	16858	18888	22941	28473	31167	31977	31320	31809
	5817	5243	7334	5486	5857	10372	10535	10820	10271	10892	13455	16038	18734	21460	26337	30720	30282	30402	31552
	6239	5020	7228	5869	5950	10121	10676	10610	10647	11043	12889	16040	18279	20799	25517	28665	31080	29595	31173
	5823	4599	7514	5213	5881	10391	10281	10173	10805	10873	13585	14933	18052	21620	24592	27425	30464	28467	30063
10	5799	5022	6795	5378	6242	10258	10742	10896	10965	11054	12298	14991	18526	20098	24433	26704	30942	28353	30468
Fig 2d
group fluorescence time(min)	log			starvation			log+v			starvation+v
0	10186	8836	10027	6287	7434	6910	19209	20344	21079	21200	21865	22848
	9431	9315	9367	6405	7892	5883	19336	20970	20189	19848	21750	21700
	8830	7827	9296	6413	8189	6481	18280	19284	20101	20841	22390	22889
	8929	8488	9059	5758	6924	6515	18334	20087	19410	20540	22150	23253
	8877	8055	8783	6050	7508	6422	17722	18193	19279	20981	21152	23887
	8768	8552	8395	6008	6807	6370	17697	17142	19580	21113	22161	23792
	9338	7537	8283	5571	7368	6493	16255	17519	19012	20394	21614	22868
	9165	7690	8522	5520	7453	5785	16107	16855	18426	19389	21904	21388
	9391	7886	8330	6104	7568	5802	16057	16747	17607	19526	21408	22758
	7661	7363	8233	5946	7189	6177	15675	15608	18482	20138	21143	23435
	7932	7350	8308	5353	7456	6128	15208	14973	17997	18388	20379	21715
	7837	7319	7940	5535	7368	5761	14433	14727	16991	19002	19586	21119
	7858	7636	7678	5619	7323	5694	15097	13810	16589	17435	19155	19569
	7461	6988	7979	5485	7601	6238	14249	14116	16847	18072	18729	19587
	8278	7291	7602	5315	6848	5396	14453	14928	16276	16970	18490	18584
	7406	6993	7674	5355	7341	5823	14369	14071	15118	16152	18449	18863
	8617	6618	7672	5477	7427	6058	13385	13838	15314	15432	17801	18619
	8729	6732	7061	5781	7225	5824	13153	12289	15259	16305	16386	18892
	8744	7068	7303	5412	7203	5836	12192	12710	14442	14753	17077	17993
	9586	6973	6557	5317	6956	5199	11782	11555	14303	13807	15858	16888
	9413	6487	7501	5243	7334	5486	11892	11779	13590	13455	15038	16734
	8817	6394	6669	5020	7228	5869	11488	12379	13543	12889	15040	17279
	9865	6270	6942	4599	7514	5213	11357	11755	13093	13585	13933	17052
10	8388	6084	6459	5022	6795	5378	11645	11721	13465	12298	13991	17526
Fig 2f
	fluorescence															average	standard deviation
WT	120.194	138.802	116.487	139.884	176.261	153.428	135.355	169.186	109.428	109.015	117.826	107.243	78.3267	103.714	77.598	123.517	28.9252
ΔpspA	14.5821	18.4105	19.957	17.9199	14.0219	14.9552	22.6995	22.3757	19.4141	21.7896	19.1078	23.4592	16.1212	23.3879	23.6412	19.4562	3.40147
WT+V	3.9605	6.055	4.39536	5.2736	3.95713	4.60086	4.72464	5.56232	4.14676	4.2388	4.20704	5.18739	4.77385	4.41224	8.04445	4.90266	1.06125
ΔpspA+V	5.22309	6.73756	6.86903	4.4719	4.84378	5.17911	5.51092	6.35375	8.77549	4.78442	4.87271	5.55302	6.49336	4.8305	7.88768	5.89242	1.2611

## Sheet: Fig 3
Fig 3a
group CFU/mL time(h)	WT			WT+AMP			WT+NaN3			WT+NaN3+AMP			WT+CCCP			WT+CCCP+AMP
0	64000000	56000000	59000000	64000000	56000000	59000000	64000000	56000000	59000000	64000000	56000000	59000000	64000000	56000000	59000000	64000000	56000000	59000000
4	45000000	46000000	47000000	36000000	38000000	40000000	17000000	30000000	34000000	18000000	24000000	31000000	29000000	38000000	47000000	25000000	28000000	29000000
24	35000000	38000000	42000000	20000000	24000000	28000000	10000000	18000000	19000000	6500000	7300000	7600000	39000000	46000000	28000000	1600000	1700000	2000000
48	28000000	30000000	40000000	17000000	18000000	23000000	6800000	7700000	8300000	3400000	3800000	4100000	39000000	41000000	39000000	400000	200000	190000
96	29000000	32000000	34000000	5100000	5400000	6900000	6000000	6600000	7000000	1900000	2100000	2300000	36000000	46000000	53000000	22000	19000	14000
144	20000000	26000000	28000000	3600000	4000000	4000000	5400000	6200000	7600000	1010000	1100000	1110000	51000000	55000000	43000000	60	80	80
Fig 3b
group CFU/mL time(h)	ΔpspA			ΔpspA+AMP			ΔpspA+NaN3			ΔpspA+NaN3+AMP			ΔpspA+CCCP			ΔpspA+CCCP+AMP
0	49000000	48000000	51000000	49000000	48000000	51000000	49000000	48000000	51000000	49000000	48000000	51000000	49000000	48000000	51000000	49000000	48000000	51000000
4	45000000	46000000	48000000	25000000	26000000	30000000	28000000	29000000	34000000	24000000	27000000	34000000	20000000	25000000	31000000	10000000	9000000	13000000
24	20000000	27000000	31000000	10000000	11000000	15000000	8000000	16000000	18000000	8000000	9000000	14000000	14000000	12000000	19000000	1000000	800000	700000
48	17000000	18000000	25000000	5000000	6000000	7000000	7000000	9000000	11000000	1000000	1000000	2000000	10000000	9000000	8000000	5000	3000	1000
96	8000000	11000000	18000000	740000	770000	800000	3300000	3300000	3500000	10	100	200	2300000	1600000	1500000	1	1	1
144	6900000	7500000	7600000	280000	330000	420000	300000	300000	400000	1	1	1	230000	210000	200000	1	1	1
Fig 3c
group CFU/mL time(h)	WT			WT+AMP			Δndh			Δndh+AMP			ΔnuoI			ΔnuoI+AMP
0	64000000	56000000	59000000	64000000	56000000	59000000	54000000	36000000	31000000	54000000	36000000	31000000	30000000	42000000	29000000	30000000	42000000	29000000
4	45000000	46000000	47000000	36000000	38000000	40000000	40000000	27000000	33000000	31000000	37000000	34000000	29000000	31000000	24000000	20000000	22000000	29000000
24	30000000	38000000	37000000	27000000	26000000	32000000	16000000	23000000	17000000	23000000	27000000	26000000	16700000	15300000	16000000	10800000	10600000	11000000
48	28000000	30000000	40000000	17000000	18000000	23000000	20000000			32000000			17000000	25000000	20000000	4700000	4600000	5100000
96	29000000	32000000	34000000	5100000	5400000	6900000	20000000	21000000	18000000	9000000	13000000	18000000	13600000	15800000	16900000	530000	590000	630000
144	20000000	26000000	28000000	3600000	4000000	4000000	15000000	15000000	13000000	8000000	9200000	7800000	14000000	16000000	18000000	300000	350000	400000
Fig 3d
group CFU/mL time(h)	ΔndhΔnuoI			ΔndhΔnuoI+AMP
0	32000000	36000000	32000000	32000000	36000000	32000000
4	28000000	26000000	38000000	35000000	46000000	36000000
24	38000000	29000000	28000000	4000000	2900000	3000000
48	17300000	17800000	18000000	1360000	1380000	1400000
96	20000000	20000000	21000000	1200	700	1
144	22000000	27000000	25000000	100	300	1

## Sheet: Fig 4
Fig 4e
group fluorescence time(min)	WT					WT+CCCP					ΔpspA					ΔpspA+CCCP
0	140977	154187	138670	133830	146677	181610	182837	169203	184456	190496	173279	179016	177164	180454	170383	211074	212258	191959	195717	192860
	130926	140915	146865	143085	155557	187348	180583	179096	183363	180895	174470	170206	165007	183529	163048	222115	212783	191766	202779	203802
	141276	144964	143129	138867	147821	185331	182838	176027	193307	182830	183885	170075	169100	185896	163997	211710	215670	203706	202245	205380
	132804	152412	140117	135328	145365	191864	193436	177598	202456	194182	183752	175951	177225	176996	164023	217025	226432	197332	214471	204007
	124247	150703	131123	142926	159719	207511	199309	178321	210080	194642	178085	173051	182272	180966	159140	218729	235395	196864	232955	221620
	141790	156065	147154	154700	153457	211111	222206	189990	204161	200261	180150	183577	172040	184760	166878	225837	236442	206127	224935	225555
	142352	158964	144306	145355	151774	218647	217960	188161	208205	196287	190048	175278	182031	182564	169660	236539	239789	218276	242212	222072
	142706	157657	149481	146890	150515	221275	230860	208512	212838	224243	192394	178436	180110	192224	168303	248339	244668	216197	248459	246883
	145999	156886	155818	146535	155163	212809	233741	195396	217453	221628	185525	183514	186787	198074	176338	243908	242632	234727	247880	239539
	151814	165795	155458	148849	154483	240901	243702	216480	233485	237665	193590	180250	187982	193047	168622	263800	262067	230784	257706	244668
10	143812	160438	153757	162093	155371	243421	245777	208893	255618	244462	176443	193108	189494	185336	172225	275683	264724	241443	267066	260573
	153050	158060	162743	160236	159814	282572	266653	236996	263808	242070	194436	189093	192361	204017	176698	278277	272404	252278	278553	264309
	148281	164009	172584	160543	166825	270228	282374	237631	274607	255752	193972	192127	198811	194814	175598	301230	286011	270727	294169	283571
	148271	164297	158412	166768	162619	278779	281148	252172	279044	278968	194950	196559	201759	208144	198179	306911	287081	271744	309466	280812
	157791	169360	170084	162458	176831	280929	280885	259768	289071	273624	197713	193661	194663	209984	177397	311657	294065	280523	304619	284462
	157095	176492	166636	166922	184077	293310	299555	259822	306147	288194	213827	195407	192268	206785	195480	313787	316626	282502	327340	306195
	159935	180563	161533	179112	169488	288938	305685	279927	298118	303130	194381	205661	193345	210533	183765	339266	313849	306518	327858	305308
	158249	173931	167029	173523	158879	307285	301164	270538	304348	298487	202809	215261	210296	217574	198956	333317	314382	313092	331642	319044
	156677	176989	175615	173621	173840	308480	325625	280853	308554	300661	214990	219911	215392	227725	190222	341806	330155	314080	340006	334419
	150550	185620	175423	180011	176879	309708	318225	280765	324232	317116	222531	213513	207006	224397	199269	340853	340468	326297	342551	319477
20	152261	173400	168968	178526	191796	320874	326681	296468	327671	302847	214114	209692	216491	223653	188705	359071	351798	315929	346096	323951
	164900	193262	172792	178874	185557	333207	320730	277429	335872	321839	218035	216681	221986	225073	203908	359269	359537	349213	359421	343481
	165724	187672	184162	178660	188224	326181	321869	286708	324540	325010	229443	224198	217478	229999	198110	361425	351910	325435	355814	338841
	160836	187424	173856	177673	186878	344425	338116	301022	346069	335846	218584	228747	223503	227186	194105	361715	359749	340011	354166	342136
	173877	186449	184811	189744	180903	330836	343243	290285	347655	328961	217180	226616	235012	234980	196840	367368	364957	333155	360777	337148
	163207	195128	178687	178245	195824	334746	335970	296427	331833	339907	228106	224780	238207	230140	198602	391818	368113	350652	383905	340258
	169748	188374	185969	186555	190851	338942	343525	295122	357854	327689	230569	229489	236459	240812	206010	377286	364997	348408	380354	348558
	177731	192859	188668	188134	193155	339471	331408	301405	339219	326423	233483	224767	251323	239881	200596	389735	368108	352198	380930	344256
	170898	196076	179565	183958	190649	332114	357682	309250	349627	328150	237244	231210	239309	244095	209798	413638	373195	356102	376842	349146
	167629	203617	187073	199352	195492	344669	340382	302191	348120	356369	246764	242833	236574	231530	215314	395817	370796	346816	384824	367382
30	165402	187628	192780	188093	204336	342515	334462	310145	351097	330341	251471	238884	234061	240896	202543	391485	388797	352733	386163	353284
Fig 4f
group CFU/mL time(h)	WT			ΔtolC			WT+AMP			ΔtolC+AMP			PAβN+AMP
0	64000000	56000000	59000000	34000000	54000000	58000000	64000000	56000000	59000000	34000000	54000000	58000000	34000000	54000000	58000000
4	43000000	44000000	49000000	22000000	37000000	40000000	37000000	38000000	38000000	18000000	18000000	25000000	5400000	7000000	7500000
24	35000000	38000000	42000000	25000000	32000000	36000000	20000000	24000000	28000000	7800000	6900000	7200000	5600000	4600000	3500000
48	26000000	29000000	29000000	29000000	30000000	32000000	14000000	18000000	27000000	1300000	1500000	1600000	2100000	2200000	2300000
96	20000000	28000000	34000000	23000000	31000000	33000000	5900000	6100000	7000000	330000	350000	350000	600000	620000	630000
144	23000000	26000000	27000000	25000000	21000000	29000000	3100000	3300000	3300000	48000	51000	52000	100000	160000	160000

## Sheet: Fig 5
Fig 5a
group CFU/mL time(h)	PA01			AMP			CCCP(100)			CCCP(100)+AMP
0	206000000	62000000	42000000	206000000	62000000	42000000	206000000	62000000	42000000	206000000	62000000	42000000
24	460000000	99000000	54000000	89000000	33000000	65000000	27000000	630000	1250000	49000000	6500000	8700000
48	410000000	112000000	220000000	75000000	53000000	61000000	8200000	800000	780000	47000	68000	70000
96	390000000	99000000	58000000	30000000	20000000	24000000	1500000	1100000	1900000	1	1	1
144	890000000	79000000	77000000	20000000	10000000	15000000	900000	800000	1000000	1	1	1
Fig 5b
group CFU/mL time(h)	13833			AMP			CCCP(100)			CCCP(100)+AMP			CCCP(50)			CCCP(50)+AMP			CCCP(10)			CCCP(10)+AMP
0	31000000	26000000	28000000	31000000	26000000	28000000	31000000	26000000	28000000	31000000	26000000	28000000	31000000	26000000	28000000	31000000	26000000	28000000	31000000	26000000	28000000	31000000	26000000	28000000
24	2000000	26900000	14000000	6500000	7600000	7100000	1	1	1	1	1	1	9500000	9600000	10400000	470000	400000	500000	15000000	15000000	16700000	11000000	11000000	16000000
48	1790000	55000000	27000000	2500000	3200000	3000000	1	1	1	1	1	1	2500000	3200000	2900000	1	1	1	21000000	17000000	29000000	1600000	1800000	1500000
96	13000000	10000000	9300000	500000	700000	590000	1	1	1	1	1	1	3100000	4300000	3600000	1	1	1	1030000	5500000	8700000	700000	1100000	700000
144	13000000	11000000	7000000	400000	300000	250000	1	1	1	1	1	1	2000000	1500000	1200000	1	1	1	1500000	1800000	2100000	90000	80000	87000
Fig 5c
group CFU/mL time(h)	29213			AMP			CCCP(100)			CCCP(100)+AMP			CCCP(1)			CCCP(1)+AMP
0	1200000	1170000	1290000	1200000	1170000	1290000	1200000	1170000	1290000	1200000	1170000	1290000	1200000	1170000	1290000	1200000	1170000	1290000
24	1000000	1300000	1100000	800000	900000	780000	1	1	1	1	1	1	1200000	1400000	2000000	170000	160000	260000
48	810000	1300000	1000000	330000	400000	400000	1	1	1	1	1	1	3400000	1900000	2400000	4400	3100	2000
96	690000	1400000	1500000	170000	240000	210000	1	1	1	1	1	1	2700000	2600000	3700000	1	1	1
144	590000	1500000	890000	56000	130000	80000	1	1	1	1	1	1	1000000	1090000	1110000	1	1	1
Fig 5d
group CFU/mL time(h)	19606			AMP			CCCP(100)			CCCP(100)+AMP			CCCP(1)			CCCP(1)+AMP
0	30000000	32000000	28000000	30000000	32000000	28000000	30000000	32000000	28000000	30000000	32000000	28000000	30000000	32000000	28000000	30000000	32000000	28000000
24	54000000	11000000	34000000	4900000	210000	3600000	1	1	1	1	1	1	3500000	3300000	4500000	770000	940000	820000
48	43000000	6000000	23000000	2300000	67000	1500000	1	1	1	1	1	1	1500000	2100000	2800000	189000	198000	170000
96	44000000	3600000	24000000	2900000	2800	2000000	1	1	1	1	1	1	2400000	2200000	3400000	4600	4100	5200
144	6000000	5500000	4900000	51000	46000	70000	1	1	1	1	1	1	3100000	3700000	4900000	1	1	1
Fig 5e
group CFU/mL time(h)	PY01			AMP			CCCP(100)			CCCP(100)+AMP			CCCP(10)			CCCP(10)+AMP			CCCP(5)			CCCP(5)+AMP
0	58000000	51000000	50000000	58000000	51000000	50000000	58000000	51000000	50000000	58000000	51000000	50000000	58000000	51000000	50000000	58000000	51000000	50000000	58000000	51000000	50000000	58000000	51000000	50000000
24	42000000	54000000	45000000	46000000	55000000	56000000	1	1	1	1	1	1	6300000	6500000	7800000	950000	870000	1100000	13000000	22000000		2900000	1600000	2000000
48	22000000	28000000	21000000	27000000	34000000	31000000	1	1	1	1	1	1	4300000	5600000	5600000	1	1	1	7500000	5600000	6000000	8000	10000	4000
96	17000000	12000000	20000000	27000000	28000000	25000000	1	1	1	1	1	1	1700000	1600000	2000000	1	1	1	7600000	7900000	8200000	1	1	1
144	36000000	26000000	28000000	12000000	16000000	11000000	1	1	1	1	1	1	2900000	2400000	2300000	1	1	1	11300000	12000000	11500000	1	1	1
